# Supplementary material for: Precise chronology of hydrological changes at ∼4.2 kyr in Central China to assess the impact of flooding on Neolithic societies
Source: Natl Sci Rev. 2025 Dec 11;13(2):nwaf567. doi: 10.1093/nsr/nwaf567 (PMC12839523; doi:10.1093/nsr/nwaf567)
Supplement: nwaf567_Supplemental_Files [file nwaf567_supplemental_files.zip]

Archive with 2 entries (2 files):
- NSR_MS-2025-839_Dataset_S3_HS4 geochemistry_data.csv
- SuppInfo_ok.docx
