# Supplementary material for: Precise chronology of hydrological changes at ∼4.2 kyr in Central China to assess the impact of flooding on Neolithic societies
Source: Natl Sci Rev. 2025 Dec 11;13(2):nwaf567. doi: 10.1093/nsr/nwaf567 (PMC12839523; doi:10.1093/nsr/nwaf567)
Supplement: nwaf567_Supplemental_Files [file nwaf567_supplemental_files.zip › NSR_MS-2025-839_Dataset_S3_HS4 geochemistry_data.csv]

Sample List	Age		Depth	δ13C	δ18O		Sample List	Age		Depth	Mg/Ca	Sr/Ca	Ba/Ca		Sample List	Age		Depth	δ44/42Ca	error (2s)	f	error (2s)	f-derived rainfall	error (2s)
	yr BP	error(2s)	(cm) from top of HS4	‰ wrt VPB	‰ wrt VPDB			yr BP	error(2s)	(cm) from top of HS4	mmol/mol	mmol/mol	mmol/mol			yr BP	error(2s)	(cm) from top of HS4	‰ wrt NIST SRM 915A	‰			mm/yr	mm/yr
HS4-I-3	4595	80	147.06	-10.39	-9.21		HS4-I-1	4601	82	147.25	46.36	0.13	0.43		HS4-I-3	4595	80	147.06	0.15	0.06	0.55	0.05	811	93
HS4-I-5	4589	79	146.87	-11.78	-9.05		HS4-I-2	4598	80	147.16	38.03	0.12	0.40		HS4-I-11	4571	78	146.32	0.08	0.06	0.61	0.06	949	143
HS4-I-9	4576	78	146.50	-11.39	-8.96		HS4-I-5	4589	79	146.87	25.73	0.09	0.28		HS4-I-19	4546	75	145.58	0.11	0.06	0.58	0.06	880	116
HS4-I-11	4571	78	146.32	-11.44	-9.35		HS4-I-7	4582	78	146.69	30.28	0.09	0.30		HS4-I-27	4522	72	144.85	0.18	0.06	0.52	0.05	770	80
HS4-I-13	4564	77	146.14	-11.05	-9.57		HS4-I-9	4576	78	146.50	27.91	0.10	0.31		HS4-I-35	4496	71	144.13	0.11	0.06	0.59	0.06	887	119
HS4-I-15	4558	76	145.95	-10.90	-9.55		HS4-I-11	4571	78	146.32	25.90	0.10	0.32		HS4-I-43	4469	72	143.40	0.14	0.06	0.55	0.05	826	98
HS4-I-17	4552	75	145.77	-11.79	-9.72		HS4-I-13	4564	77	146.14	29.40	0.10	0.33		HS4-I-51	4441	72	142.68	0.09	0.06	0.60	0.06	922	132
HS4-I-19	4546	75	145.58	-11.16	-9.56		HS4-I-15	4558	76	145.95	30.50	0.10	0.34		HS4-I-59	4412	74	141.95	0.12	0.06	0.57	0.05	860	110
HS4-I-21	4540	74	145.40	-9.78	-8.99		HS4-I-17	4552	75	145.77	25.99	0.09	0.29		HS4-I-67	4380	80	141.23	0.20	0.06	0.51	0.05	747	73
HS4-I-23	4533	74	145.22	-10.68	-9.00		HS4-I-19	4546	75	145.58	27.23	0.10	0.34		HS4-I-75	4347	85	140.46	0.31	0.06	0.42	0.04	639	45
HS4-I-25	4528	73	145.03	-11.02	-9.01		HS4-I-21	4540	74	145.40	39.36	0.12	0.38		HS4-I-83	4314	91	139.72	0.12	0.06	0.57	0.05	866	111
HS4-I-27	4522	72	144.85	-10.72	-9.27		HS4-I-23	4533	74	145.22	33.80	0.11	0.35		HS4-I-91	4291	92	138.97	0.12	0.06	0.58	0.05	869	113
HS4-I-29	4515	71	144.67	-11.63	-9.97		HS4-I-25	4528	73	145.03	30.15	0.10	0.33		HS4-II-3	4274	90	138.23	0.20	0.06	0.50	0.05	743	72
HS4-I-31	4510	71	144.49	-9.82	-9.31		HS4-I-27	4522	72	144.85	31.34	0.11	0.36		HS4-II-11	4257	88	137.48	0.12	0.06	0.57	0.05	856	108
HS4-I-33	4503	71	144.31	-11.44	-10.12		HS4-I-29	4515	71	144.67	25.42	0.10	0.32		HS4-II-19	4240	86	136.74	0.20	0.06	0.51	0.05	745	73
HS4-I-35	4496	71	144.13	-10.93	-9.80		HS4-I-31	4510	71	144.49	35.30	0.12	0.39		HS4-II-27	4222	84	135.99	0.29	0.06	0.44	0.04	656	49
HS4-I-37	4489	71	143.95	-9.91	-9.20		HS4-I-33	4503	71	144.31	25.90	0.10	0.33		HS4-II-35	4192	85	135.09	0.21	0.06	0.50	0.05	737	70
HS4-I-39	4482	71	143.77	-10.37	-9.34		HS4-I-35	4496	71	144.13	30.04	0.11	0.35		HS4-II-43	4164	86	134.25	0.26	0.06	0.46	0.04	684	56
HS4-I-41	4475	71	143.58	-11.18	-9.53		HS4-I-37	4489	71	143.95	34.87	0.11	0.39		HS4-II-51	4139	87	133.49	0.25	0.06	0.47	0.04	693	58
HS4-I-43	4469	72	143.40	-10.30	-8.54		HS4-I-39	4482	71	143.77	33.80	0.10	0.35		HS4-II-59	4113	87	132.73	0.25	0.06	0.46	0.04	686	56
HS4-I-45	4461	71	143.22	-10.92	-8.96		HS4-I-41	4475	71	143.58	29.09	0.09	0.31		HS4-II-67	4089	87	131.89	0.13	0.06	0.56	0.05	843	104
HS4-I-47	4455	72	143.04	-10.09	-8.73		HS4-I-43	4469	72	143.40	32.32	0.10	0.34		HS4-II-75	4068	88	131.12	0.19	0.06	0.51	0.05	751	74
HS4-I-49	4448	72	142.86	-11.59	-9.26		HS4-I-45	4461	71	143.22	31.02	0.10	0.32		HS4-II-83	4047	88	130.39	0.06	0.06	0.63	0.06	1005	166
HS4-I-51	4441	72	142.68	-11.46	-9.04		HS4-I-47	4455	72	143.04	30.88	0.11	0.35		HS4-II-91	4027	88	129.66	0.18	0.06	0.52	0.05	769	80
HS4-I-53	4434	72	142.50	-11.71	-9.16		HS4-I-49	4448	72	142.86	26.98	0.09	0.29		HS4-III-3	4007	88	128.92	0.11	0.06	0.58	0.06	882	117
HS4-I-55	4426	73	142.32	-11.14	-8.78		HS4-I-51	4441	72	142.68	26.05	0.09	0.29		HS4-III-11	3986	89	128.20	0.08	0.06	0.61	0.06	936	138
HS4-I-57	4420	73	142.14	-10.56	-8.72		HS4-I-53	4434	72	142.50	26.11	0.09	0.29		HS4-III-19	3966	87	127.47	0.14	0.1	0.56	0.09	832	167
HS4-I-59	4412	74	141.95	-10.86	-9.01		HS4-I-55	4426	73	142.32	24.72	0.09	0.30		HS4-III-27	3946	82	126.73	0.02	0.1	0.67	0.11	1120	363
HS4-I-61	4404	75	141.77	-9.76	-8.70		HS4-I-57	4420	73	142.14	31.93	0.11	0.35		HS4-III-35	3926	76	126.00	0.07	0.1	0.62	0.10	969	251
HS4-I-62	4400	76	141.68	-10.02	-8.82		HS4-I-59	4412	74	141.95	30.24	0.10	0.34		HS4-III-43	3905	70	125.27	0.07	0.1	0.62	0.10	976	256
HS4-I-63	4396	77	141.59	-11.21	-9.50		HS4-I-61	4404	75	141.77	40.34	0.12	0.39		HS4-III-51	3885	64	124.54	0.03	0.1	0.66	0.10	1082	334
HS4-I-64	4392	78	141.50	-10.88	-9.29		HS4-I-63	4396	77	141.59	31.37	0.09	0.31		HS4-III-59	3863	59	123.81	0.01	0.1	0.69	0.11	1179	413
HS4-I-65	4388	78	141.41	-10.33	-9.11		HS4-I-65	4388	78	141.41	37.71	0.10	0.35		HS4-III-67	3818	59	123.08	0.15	0.1	0.55	0.09	817	158
HS4-I-66	4384	79	141.32	-10.15	-9.20		HS4-I-67	4380	80	141.23	39.06	0.12	0.37		HS4-III-75	3774	60	122.35	0.10	0.1	0.59	0.09	903	208
HS4-I-67	4380	80	141.23	-9.51	-8.95		HS4-I-69	4372	81	141.05	33.94	0.10	0.34		HS4-III-83	3730	60	121.62	0.08	0.1	0.61	0.10	936	229
HS4-I-68	4376	80	141.14	-11.18	-9.62		HS4-I-71	4363	82	140.84	42.32	0.12	0.39		HS4-III-91	3686	61	120.88	0.05	0.1	0.64	0.10	1021	288
HS4-I-69	4372	81	141.05	-10.30	-9.11		HS4-I-73	4355	84	140.65	46.76	0.12	0.42		HS4-IV-3	3641	61	120.15	0.08	0.1	0.61	0.10	942	233
HS4-I-70	4368	82	140.96	-9.17	-8.78		HS4-I-75	4347	85	140.46	47.32	0.13	0.46		HS4-IV-11	3597	62	119.42	0.02	0.1	0.67	0.11	1132	373
HS4-I-71	4363	82	140.84	-9.02	-8.61		HS4-I-77	4338	87	140.28	38.14	0.12	0.38		HS4-IV-19	3579	59	118.65	0.11	0.1	0.58	0.09	877	192
HS4-I-72	4359	83	140.74	-8.12	-8.28		HS4-I-79	4330	88	140.09	33.21	0.10	0.34		HS4-IV-27	3569	57	117.91	0.33	0.08	0.41	0.05	626	56
HS4-I-73	4355	84	140.65	-8.62	-8.69		HS4-I-81	4323	90	139.90	28.73	0.09	0.29		HS4-IV-35	3558	53	117.18	0.29	0.08	0.44	0.06	658	66
HS4-I-74	4350	84	140.56	-8.79	-8.71		HS4-I-83	4314	91	139.72	30.54	0.09	0.31		HS4-IV-43	3548	51	116.44	0.15	0.08	0.54	0.07	807	122
HS4-I-75	4347	85	140.46	-8.07	-8.93		HS4-I-85	4306	92	139.53	44.27	0.13	0.43		HS4-IV-51	3531	59	115.70	0.20	0.08	0.51	0.06	748	98
HS4-I-76	4343	86	140.37	-10.02	-9.04		HS4-I-87	4300	93	139.35	30.93	0.10	0.33
HS4-I-77	4338	87	140.28	-9.70	-8.89		HS4-I-88	4297	93	139.25	35.23	0.11	0.36
HS4-I-78	4335	88	140.18	-8.70	-8.69		HS4-I-92	4289	92	138.88	31.23	0.09	0.29
HS4-I-79	4330	88	140.09	-10.39	-9.15		HS4-I-94	4285	91	138.69	30.14	0.09	0.29
HS4-I-80	4326	89	140.00	-11.63	-9.48		HS4-I-95	4283	91	138.60	32.83	0.10	0.33
HS4-I-81	4323	90	139.90	-11.20	-9.39		HS4-II-1	4279	90	138.41	33.56	0.10	0.34
HS4-I-82	4318	90	139.81	-10.54	-9.07		HS4-II-4	4272	90	138.13	36.39	0.11	0.38
HS4-I-83	4314	91	139.72	-10.62	-8.60		HS4-II-5	4270	89	138.04	36.52	0.12	0.40
HS4-I-84	4310	92	139.63	-8.07	-8.62		HS4-II-7	4266	89	137.85	41.42	0.12	0.42
HS4-I-85	4306	92	139.53	-8.88	-8.74		HS4-II-9	4261	89	137.67	32.10	0.10	0.32
HS4-I-86	4302	93	139.44	-8.69	-8.94		HS4-II-11	4257	88	137.48	28.03	0.09	0.29
HS4-I-87	4300	93	139.35	-10.92	-9.61		HS4-II-13	4253	88	137.30	27.04	0.08	0.27
HS4-I-88	4297	93	139.25	-10.37	-9.32		HS4-II-15	4249	87	137.11	34.25	0.10	0.33
HS4-I-89	4295	93	139.16	-10.04	-9.06		HS4-II-17	4244	86	136.92	33.40	0.09	0.30
HS4-I-90	4293	92	139.07	-8.27	-9.12		HS4-II-19	4240	86	136.74	39.54	0.11	0.36
HS4-I-91	4291	92	138.97	-10.31	-9.07		HS4-II-21	4236	86	136.55	29.31	0.09	0.30
HS4-I-93	4287	91	138.79	-11.51	-9.03		HS4-II-23	4232	85	136.36	42.01	0.11	0.37
HS4-I-95	4283	91	138.60	-10.71	-8.79		HS4-II-25	4227	85	136.18	38.71	0.11	0.39
HS4-II-1	4279	90	138.41	-10.49	-8.79		HS4-II-27	4222	84	135.99	43.74	0.12	0.38
HS4-II-3	4274	90	138.23	-9.36	-8.45		HS4-II-29	4213	84	135.73	48.14	0.13	0.44
HS4-II-5	4270	89	138.04	-9.53	-8.77		HS4-II-31	4207	85	135.52	37.34	0.10	0.33
HS4-II-7	4266	89	137.85	-9.27	-8.29		HS4-II-33	4199	85	135.30	40.04	0.11	0.38
HS4-II-9	4261	89	137.67	-11.01	-9.08		HS4-II-35	4192	85	135.09	37.62	0.11	0.35
HS4-II-11	4257	88	137.48	-11.53	-9.26		HS4-II-37	4185	85	134.88	46.64	0.13	0.43
HS4-II-13	4253	88	137.30	-11.71	-9.29		HS4-II-39	4179	86	134.67	34.08	0.10	0.31
HS4-II-15	4249	87	137.11	-10.69	-8.88		HS4-II-41	4171	86	134.46	39.31	0.12	0.39
HS4-II-17	4244	86	136.92	-10.84	-9.10		HS4-II-43	4164	86	134.25	39.15	0.12	0.39
HS4-II-19	4240	86	136.74	-9.92	-8.83		HS4-II-45	4158	86	134.06	33.17	0.10	0.34
HS4-II-21	4236	86	136.55	-11.09	-9.35		HS4-II-48	4148	86	133.78	44.17	0.11	0.38
HS4-II-23	4232	85	136.36	-9.56	-8.53		HS4-II-49	4145	86	133.68	40.27	0.11	0.35
HS4-II-25	4227	85	136.18	-9.77	-8.34		HS4-II-51	4139	87	133.49	42.66	0.11	0.37
HS4-II-27	4222	84	135.99	-9.35	-8.29		HS4-II-53	4132	87	133.30	52.55	0.13	0.46
HS4-II-29	4213	84	135.73	-8.61	-8.39		HS4-II-55	4126	86	133.11	44.13	0.12	0.39
HS4-II-31	4207	85	135.52	-10.00	-8.98		HS4-II-57	4119	87	132.92	35.32	0.10	0.32
HS4-II-33	4199	85	135.30	-9.87	-8.97		HS4-II-59	4113	87	132.73	43.42	0.12	0.40
HS4-II-35	4192	85	135.09	-10.06	-9.16		HS4-II-61	4105	87	132.50	41.39	0.12	0.39
HS4-II-37	4185	85	134.88	-8.07	-8.28		HS4-II-63	4100	87	132.30	37.16	0.11	0.35
HS4-II-39	4179	86	134.67	-10.56	-8.86		HS4-II-65	4094	87	132.10	31.60	0.09	0.29
HS4-II-41	4171	86	134.46	-9.56	-8.45		HS4-II-67	4089	87	131.89	35.78	0.10	0.33
HS4-II-43	4164	86	134.25	-9.65	-8.56		HS4-II-69	4083	87	131.69	32.06	0.09	0.29
HS4-II-45	4158	86	134.06	-10.55	-8.72		HS4-II-71	4077	88	131.49	36.23	0.10	0.36
HS4-II-47	4151	86	133.87	-9.96	-8.85		HS4-II-73	4073	88	131.31	29.10	0.09	0.28
HS4-II-49	4145	86	133.68	-9.85	-8.71		HS4-II-75	4068	88	131.12	36.93	0.10	0.32
HS4-II-51	4139	87	133.49	-9.57	-8.26		HS4-II-77	4063	87	130.94	39.07	0.11	0.37
HS4-II-53	4132	87	133.30	-8.27	-8.25		HS4-II-79	4058	88	130.76	43.19	0.11	0.38
HS4-II-55	4126	86	133.11	-9.56	-8.48		HS4-II-81	4053	88	130.57	36.33	0.11	0.35
HS4-II-57	4119	87	132.92	-10.71	-8.94		HS4-II-83	4047	88	130.39	27.42	0.09	0.28
HS4-II-59	4113	87	132.73	-9.43	-8.17		HS4-II-85	4042	88	130.21	41.62	0.12	0.40
HS4-II-61	4105	87	132.50	-9.97	-8.82		HS4-II-87	4037	88	130.02	33.21	0.10	0.34
HS4-II-63	4100	87	132.30	-10.32	-8.89		HS4-II-89	4032	88	129.84	36.77	0.10	0.36
HS4-II-65	4094	87	132.10	-11.19	-9.51		HS4-II-91	4027	88	129.66	39.83	0.12	0.46
HS4-II-67	4089	87	131.89	-10.89	-9.07		HS4-II-93	4022	88	129.47	44.28	0.13	0.46
HS4-II-69	4083	87	131.69	-10.87	-9.01		HS4-II-95	4017	88	129.29	36.35	0.11	0.36
HS4-II-71	4077	88	131.49	-10.68	-9.04		HS4-III-1	4012	88	129.11	37.51	0.11	0.37
HS4-II-73	4073	88	131.31	-11.49	-9.06		HS4-III-3	4007	88	128.92	30.43	0.10	0.32
HS4-II-75	4068	88	131.12	-10.58	-8.78		HS4-III-5	4002	88	128.74	31.19	0.09	0.30
HS4-II-77	4063	87	130.94	-9.67	-8.48		HS4-III-7	3996	89	128.56	34.95	0.10	0.34
HS4-II-79	4058	88	130.76	-9.66	-8.83		HS4-III-9	3991	89	128.38	29.10	0.08	0.25
HS4-II-81	4053	88	130.57	-9.99	-9.43		HS4-III-11	3986	89	128.20	28.75	0.08	0.24
HS4-II-83	4047	88	130.39	-11.66	-9.81		HS4-III-13	3981	89	128.01	29.58	0.08	0.26
HS4-II-85	4042	88	130.21	-9.46	-8.99		HS4-III-15	3976	88	127.83	39.68	0.11	0.38
HS4-II-87	4037	88	130.02	-10.64	-8.98		HS4-III-17	3971	88	127.65	35.95	0.10	0.36
HS4-II-89	4032	88	129.84	-10.03	-8.82		HS4-III-19	3966	87	127.47	32.02	0.10	0.39
HS4-II-91	4027	88	129.66	-9.35	-8.75		HS4-III-21	3962	86	127.29	31.68	0.10	0.33
HS4-II-93	4022	88	129.47	-8.93	-8.16		HS4-III-23	3957	85	127.11	32.36	0.10	0.33
HS4-II-95	4017	88	129.29	-10.59	-8.30		HS4-III-25	3951	83	126.93	38.99	0.12	0.41
HS4-III-1	4012	88	129.11	-10.54	-8.29		HS4-III-27	3946	82	126.73	27.94	0.10	0.32
HS4-III-3	4007	88	128.92	-11.25	-8.85		HS4-III-29	3941	80	126.55	30.39	0.09	0.31
HS4-III-5	4002	88	128.74	-11.20	-8.79		HS4-III-31	3936	79	126.37	28.46	0.09	0.29
HS4-III-7	3996	89	128.56	-10.25	-8.59		HS4-III-33	3931	77	126.19	28.77	0.09	0.30
HS4-III-9	3991	89	128.38	-11.70	-9.07		HS4-III-35	3926	76	126.00	29.91	0.10	0.30
HS4-III-11	3986	89	128.20	-11.44	-9.23		HS4-III-37	3921	75	125.82	32.22	0.09	0.31
HS4-III-13	3981	89	128.01	-11.14	-9.20		HS4-III-39	3916	73	125.64	26.68	0.09	0.27
HS4-III-15	3976	88	127.83	-9.75	-8.96		HS4-III-41	3910	72	125.45	29.61	0.10	0.32
HS4-III-17	3971	88	127.65	-10.20	-9.22		HS4-III-43	3905	70	125.27	24.70	0.09	0.28
HS4-III-19	3966	87	127.47	-10.59	-9.63		HS4-III-45	3900	69	125.09	25.61	0.09	0.27
HS4-III-21	3962	86	127.29	-10.65	-9.31		HS4-III-47	3895	67	124.91	37.67	0.12	0.39
HS4-III-25	3951	83	126.93	-9.28	-9.04		HS4-III-49	3890	66	124.72	24.83	0.09	0.31
HS4-III-27	3946	82	126.73	-10.99	-9.08		HS4-III-51	3885	64	124.54	27.72	0.10	0.31
HS4-III-29	3941	80	126.55	-10.95	-9.00		HS4-III-53	3880	63	124.36	27.43	0.09	0.30
HS4-III-31	3936	79	126.37	-11.53	-9.07		HS4-III-55	3874	61	124.17	30.96	0.09	0.31
HS4-III-33	3931	77	126.19	-11.64	-9.50		HS4-III-57	3870	60	123.99	29.17	0.09	0.28
HS4-III-35	3926	76	126.00	-11.36	-9.43		HS4-III-59	3863	59	123.81	25.79	0.09	0.27
HS4-III-37	3921	75	125.82	-10.84	-9.07		HS4-III-61	3852	59	123.63	23.85	0.09	0.27
HS4-III-39	3916	73	125.64	-11.59	-9.28		HS4-III-63	3841	59	123.44	36.90	0.11	0.37
HS4-III-41	3910	72	125.45	-10.84	-9.13		HS4-III-65	3830	60	123.26	33.78	0.11	0.35
HS4-III-43	3905	70	125.27	-11.65	-8.95		HS4-III-67	3818	59	123.08	31.24	0.10	0.33
HS4-III-45	3900	69	125.09	-11.72	-9.42		HS4-III-69	3807	60	122.90	26.80	0.10	0.31
HS4-III-47	3895	67	124.91	-9.14	-8.67		HS4-III-72	3791	59	122.62	24.63	0.09	0.28
HS4-III-49	3890	66	124.72	-10.91	-9.39		HS4-III-73	3785	59	122.53	29.18	0.09	0.30
HS4-III-51	3885	64	124.54	-11.06	-9.63		HS4-III-76	3769	60	122.26	30.62	0.10	0.33
HS4-III-53	3880	63	124.36	-10.69	-9.32		HS4-III-77	3763	60	122.16	33.65	0.12	0.35
HS4-III-55	3874	61	124.17	-10.56	-9.46		HS4-III-79	3752	60	121.98	32.35	0.10	0.31
HS4-III-57	3870	60	123.99	-11.07	-9.73		HS4-III-81	3741	60	121.80	26.70	0.10	0.31
HS4-III-59	3863	59	123.81	-11.92	-10.05		HS4-III-83	3730	60	121.62	29.07	0.11	0.33
HS4-III-61	3852	59	123.63	-11.98	-9.64		HS4-III-85	3719	60	121.43	30.60	0.10	0.32
HS4-III-63	3841	59	123.44	-10.17	-8.59		HS4-III-87	3708	61	121.25	31.80	0.10	0.34
HS4-III-65	3830	60	123.26	-10.37	-8.81		HS4-III-89	3696	61	121.07	27.70	0.09	0.31
HS4-III-67	3818	59	123.08	-10.79	-8.81		HS4-III-91	3686	61	120.88	29.48	0.10	0.33
HS4-III-69	3807	60	122.90	-11.26	-9.17		HS4-III-93	3675	61	120.70	26.75	0.10	0.32
HS4-III-71	3797	60	122.71	-11.37	-9.44		HS4-III-95	3663	60	120.52	24.10	0.11	0.38
HS4-III-73	3785	59	122.53	-10.97	-9.24		HS4-IV-1	3652	61	120.34	36.80	0.12	0.39
HS4-III-75	3774	60	122.35	-10.53	-9.13		HS4-IV-3	3641	61	120.15	31.11	0.10	0.32
HS4-III-77	3763	60	122.16	-10.30	-8.82		HS4-IV-5	3630	61	119.97	30.86	0.11	0.34
HS4-III-79	3752	60	121.98	-10.68	-8.92		HS4-IV-7	3619	61	119.79	24.44	0.10	0.34
HS4-III-81	3741	60	121.80	-11.32	-9.38		HS4-IV-9	3608	61	119.61	29.58	0.12	0.37
HS4-III-83	3730	60	121.62	-11.35	-9.29		HS4-IV-11	3597	62	119.42	24.09	0.10	0.34
HS4-III-85	3719	60	121.43	-10.95	-8.95		HS4-IV-13	3586	62	119.22	23.70	0.10	0.34
HS4-III-87	3708	61	121.25	-10.69	-9.01		HS4-IV-15	3584	61	119.03	28.58	0.11	0.36
HS4-III-89	3696	61	121.07	-11.36	-9.46		HS4-IV-17	3582	60	118.84	41.46	0.13	0.43
HS4-III-91	3686	61	120.88	-11.33	-9.49		HS4-IV-19	3579	59	118.65	31.35	0.10	0.32
HS4-III-93	3675	61	120.70	-11.61	-9.68		HS4-IV-21	3576	58	118.47	33.62	0.11	0.36
HS4-III-95	3663	60	120.52	-11.21	-9.69		HS4-IV-23	3574	58	118.28	42.18	0.12	0.43
HS4-IV-1	3652	61	120.34	-10.18	-8.79		HS4-IV-25	3571	57	118.10	27.57	0.10	0.32
HS4-IV-3	3641	61	120.15	-11.46	-9.29		HS4-IV-27	3569	57	117.91	40.87	0.12	0.40
HS4-IV-5	3630	61	119.97	-10.73	-8.51		HS4-IV-29	3566	56	117.73	37.14	0.12	0.40
HS4-IV-7	3619	61	119.79	-11.39	-9.30		HS4-IV-31	3564	55	117.55	38.16	0.11	0.37
HS4-IV-9	3608	61	119.61	-9.98	-9.20		HS4-IV-33	3562	55	117.36	43.66	0.13	0.43
HS4-IV-11	3597	62	119.42	-11.49	-9.32		HS4-IV-35	3558	53	117.18	31.85	0.10	0.34
HS4-IV-13	3586	62	119.22	-10.92	-8.81		HS4-IV-37	3556	53	116.99	39.46	0.13	0.42
HS4-IV-15	3584	61	119.03	-10.95	-9.38		HS4-IV-39	3553	52	116.81	41.40	0.13	0.43
HS4-IV-17	3582	60	118.84	-8.49	-8.02		HS4-IV-41	3551	52	116.62	33.74	0.10	0.35
HS4-IV-19	3579	59	118.65	-10.69	-8.74		HS4-IV-43	3548	51	116.44	28.78	0.09	0.31
HS4-IV-21	3576	58	118.47	-10.40	-8.49		HS4-IV-45	3545	51	116.25	26.81	0.09	0.30
HS4-IV-23	3574	58	118.28	-9.36	-8.42		HS4-IV-47	3544	49	116.07	25.54	0.09	0.27
HS4-IV-25	3571	57	118.10	-11.49	-8.95		HS4-IV-49	3537	54	115.89	31.47	0.09	0.30
HS4-IV-27	3569	57	117.91	-9.58	-8.14		HS4-IV-51	3531	59	115.70	30.90	0.09	0.29
HS4-IV-29	3566	56	117.73	-9.72	-8.79		HS4-IV-52	3527	62	115.61	27.87	0.08	0.25
HS4-IV-31	3564	55	117.55	-10.03	-8.44		HS4-IV-55	3517	70	115.33	29.40	0.09	0.30
HS4-IV-33	3562	55	117.36	-8.76	-7.72
HS4-IV-35	3558	53	117.18	-10.46	-8.65
HS4-IV-39	3553	52	116.81	-9.45	-8.10
HS4-IV-41	3551	52	116.62	-10.72	-8.55
HS4-IV-43	3548	51	116.44	-11.51	-8.78
HS4-IV-45	3545	51	116.25	-11.75	-8.67
HS4-IV-47	3544	49	116.07	-12.19	-9.08
HS4-IV-49	3537	54	115.89	-11.24	-8.38
HS4-IV-51	3531	59	115.70	-11.60	-8.71
HS4-IV-53	3524	65	115.52	-11.56	-8.69
HS4-IV-55	3517	70	115.33	-11.58	-8.74
